# Supplementary material for: Zero-shot prediction of drug responses using biologically informed neural networks trained on phosphoproteomic timeseries
Source: PLoS Comput Biol. 2026 Mar 18;22(3):e1014100. doi: 10.1371/journal.pcbi.1014100 (PMC13035234; doi:10.1371/journal.pcbi.1014100)
Supplement: S1 Table — (XLSX) [file pcbi.1014100.s001.xlsx]

## Sheet: Sheet1
Learning Rate	Epochs	L2 Regularization	Spectral radius	Batch-size	Number of RNN steps
2×10−3	5000	10−5	5	10	150
